# Supplementary material for: A Multi-Host Approach to Quantitatively Assess the Role of Dogs as Sentinels for Rift Valley Fever Virus (RVFV) Surveillance in Madagascar
Source: Viruses. 2025 Oct 31;17(11):1461. doi: 10.3390/v17111461 (PMC12656841; doi:10.3390/v17111461)
Supplement: Supplementary file 1 [file viruses-17-01461-s001.zip › Table_S1.xlsx]

## Sheet: data_expo
species	commune	year_birth	age	serology_result	2011_2016	2017	2018	2019	2020	2021	2022	2023	2024
Cattle	1	2023	<1	0	0	0	0	0	0	0	0	1	1
Cattle	1	2023	1	0	0	0	0	0	0	0	0	1	1
Cattle	1	2023	1	0	0	0	0	0	0	0	0	1	1
Cattle	1	2022	2	0	0	0	0	0	0	0	1	1	1
Cattle	1	2022	2	1	0	0	0	0	0	0	1	1	1
Cattle	1	2021	3	0	0	0	0	0	0	1	1	1	1
Cattle	1	2021	3	0	0	0	0	0	0	1	1	1	1
Cattle	1	2020	4	1	0	0	0	0	1	1	1	1	1
Cattle	1	2019	5	0	0	0	0	1	1	1	1	1	1
Cattle	1	2018	6	1	0	0	1	1	1	1	1	1	1
Cattle	2	2023	<1	0	0	0	0	0	0	0	0	1	1
Cattle	2	2023	<1	0	0	0	0	0	0	0	0	1	1
Cattle	2	2023	<1	0	0	0	0	0	0	0	0	1	1
Cattle	2	2023	1	0	0	0	0	0	0	0	0	1	1
Cattle	2	2023	1	0	0	0	0	0	0	0	0	1	1
Cattle	2	2023	1	0	0	0	0	0	0	0	0	1	1
Cattle	2	2023	1	0	0	0	0	0	0	0	0	1	1
Cattle	2	2023	1	0	0	0	0	0	0	0	0	1	1
Cattle	2	2023	1	0	0	0	0	0	0	0	0	1	1
Cattle	2	2023	1	0	0	0	0	0	0	0	0	1	1
Cattle	2	2023	1	1	0	0	0	0	0	0	0	1	1
Cattle	2	2022	2	0	0	0	0	0	0	0	1	1	1
Cattle	2	2022	2	0	0	0	0	0	0	0	1	1	1
Cattle	2	2022	2	0	0	0	0	0	0	0	1	1	1
Cattle	2	2022	2	0	0	0	0	0	0	0	1	1	1
Cattle	2	2022	2	0	0	0	0	0	0	0	1	1	1
Cattle	2	2022	2	0	0	0	0	0	0	0	1	1	1
Cattle	2	2021	3	0	0	0	0	0	0	1	1	1	1
Cattle	2	2021	3	0	0	0	0	0	0	1	1	1	1
Cattle	2	2021	3	0	0	0	0	0	0	1	1	1	1
Cattle	2	2021	3	1	0	0	0	0	0	1	1	1	1
Cattle	2	2021	3	1	0	0	0	0	0	1	1	1	1
Cattle	2	2021	3	0	0	0	0	0	0	1	1	1	1
Cattle	2	2021	3	0	0	0	0	0	0	1	1	1	1
Cattle	2	2021	3	0	0	0	0	0	0	1	1	1	1
Cattle	2	2021	3	1	0	0	0	0	0	1	1	1	1
Cattle	2	2020	4	0	0	0	0	0	1	1	1	1	1
Cattle	2	2020	4	0	0	0	0	0	1	1	1	1	1
Cattle	2	2019	5	1	0	0	0	1	1	1	1	1	1
Cattle	2	2019	5	1	0	0	0	1	1	1	1	1	1
Cattle	2	2018	6	0	0	0	1	1	1	1	1	1	1
Cattle	2	2018	6	0	0	0	1	1	1	1	1	1	1
Cattle	2	2018	6	0	0	0	1	1	1	1	1	1	1
Cattle	2	2017	7	0	0	1	1	1	1	1	1	1	1
Cattle	2	2017	7	0	0	1	1	1	1	1	1	1	1
Cattle	2	2016	8	0	1	1	1	1	1	1	1	1	1
Cattle	2	2016	8	0	1	1	1	1	1	1	1	1	1
Cattle	3	2023	1	0	0	0	0	0	0	0	0	1	1
Cattle	3	2023	1	0	0	0	0	0	0	0	0	1	1
Cattle	3	2023	1	1	0	0	0	0	0	0	0	1	1
Cattle	3	2023	1	0	0	0	0	0	0	0	0	1	1
Cattle	3	2023	1	0	0	0	0	0	0	0	0	1	1
Cattle	3	2023	1	0	0	0	0	0	0	0	0	1	1
Cattle	3	2023	1	0	0	0	0	0	0	0	0	1	1
Cattle	3	2023	1	0	0	0	0	0	0	0	0	1	1
Cattle	3	2023	1	0	0	0	0	0	0	0	0	1	1
Cattle	3	2023	1	0	0	0	0	0	0	0	0	1	1
Cattle	3	2023	1	0	0	0	0	0	0	0	0	1	1
Cattle	3	2023	1	0	0	0	0	0	0	0	0	1	1
Cattle	3	2023	1	0	0	0	0	0	0	0	0	1	1
Cattle	3	2023	1	0	0	0	0	0	0	0	0	1	1
Cattle	3	2023	1	0	0	0	0	0	0	0	0	1	1
Cattle	3	2022	2	0	0	0	0	0	0	0	1	1	1
Cattle	3	2022	2	0	0	0	0	0	0	0	1	1	1
Cattle	3	2022	2	0	0	0	0	0	0	0	1	1	1
Cattle	3	2022	2	1	0	0	0	0	0	0	1	1	1
Cattle	3	2021	3	1	0	0	0	0	0	1	1	1	1
Cattle	3	2021	3	1	0	0	0	0	0	1	1	1	1
Cattle	3	2021	3	0	0	0	0	0	0	1	1	1	1
Cattle	3	2021	3	1	0	0	0	0	0	1	1	1	1
Cattle	3	2020	4	0	0	0	0	0	1	1	1	1	1
Cattle	3	2020	4	0	0	0	0	0	1	1	1	1	1
Cattle	3	2020	4	0	0	0	0	0	1	1	1	1	1
Cattle	3	2020	4	0	0	0	0	0	1	1	1	1	1
Cattle	3	2020	4	0	0	0	0	0	1	1	1	1	1
Cattle	3	2019	5	0	0	0	0	1	1	1	1	1	1
Cattle	3	2019	5	0	0	0	0	1	1	1	1	1	1
Cattle	3	2019	5	0	0	0	0	1	1	1	1	1	1
Cattle	3	2019	5	1	0	0	0	1	1	1	1	1	1
Cattle	3	2019	5	0	0	0	0	1	1	1	1	1	1
Cattle	3	2019	5	0	0	0	0	1	1	1	1	1	1
Cattle	3	2019	5	0	0	0	0	1	1	1	1	1	1
Cattle	3	2018	6	0	0	0	1	1	1	1	1	1	1
Cattle	3	2018	6	1	0	0	1	1	1	1	1	1	1
Cattle	3	2018	6	0	0	0	1	1	1	1	1	1	1
Cattle	3	2018	6	1	0	0	1	1	1	1	1	1	1
Cattle	3	2018	6	0	0	0	1	1	1	1	1	1	1
Cattle	3	2018	6	1	0	0	1	1	1	1	1	1	1
Cattle	3	2018	6	0	0	0	1	1	1	1	1	1	1
Cattle	3	2017	7	0	0	1	1	1	1	1	1	1	1
Cattle	3	2017	7	0	0	1	1	1	1	1	1	1	1
Cattle	3	2017	7	0	0	1	1	1	1	1	1	1	1
Cattle	3	2017	7	0	0	1	1	1	1	1	1	1	1
Cattle	3	2017	7	0	0	1	1	1	1	1	1	1	1
Cattle	3	2016	8	0	1	1	1	1	1	1	1	1	1
Cattle	3	2016	8	0	1	1	1	1	1	1	1	1	1
Cattle	3	2016	8	0	1	1	1	1	1	1	1	1	1
Cattle	3	2015	9	0	2	1	1	1	1	1	1	1	1
Cattle	3	2014	10	1	3	1	1	1	1	1	1	1	1
Cattle	3	2014	10	1	3	1	1	1	1	1	1	1	1
Cattle	3	2014	10	1	3	1	1	1	1	1	1	1	1
Cattle	3	2012	12	1	5	1	1	1	1	1	1	1	1
Cattle	5	2023	<1	0	0	0	0	0	0	0	0	1	1
Cattle	5	2023	1	0	0	0	0	0	0	0	0	1	1
Cattle	5	2023	1	0	0	0	0	0	0	0	0	1	1
Cattle	5	2022	2	1	0	0	0	0	0	0	1	1	1
Cattle	5	2022	2	0	0	0	0	0	0	0	1	1	1
Cattle	5	2022	2	0	0	0	0	0	0	0	1	1	1
Cattle	5	2022	2	0	0	0	0	0	0	0	1	1	1
Cattle	5	2022	2	0	0	0	0	0	0	0	1	1	1
Cattle	5	2022	2	0	0	0	0	0	0	0	1	1	1
Cattle	5	2022	2	0	0	0	0	0	0	0	1	1	1
Cattle	5	2021	3	0	0	0	0	0	0	1	1	1	1
Cattle	5	2021	3	0	0	0	0	0	0	1	1	1	1
Cattle	5	2021	3	0	0	0	0	0	0	1	1	1	1
Cattle	5	2021	3	0	0	0	0	0	0	1	1	1	1
Cattle	5	2021	3	1	0	0	0	0	0	1	1	1	1
Cattle	5	2021	3	0	0	0	0	0	0	1	1	1	1
Cattle	5	2021	3	1	0	0	0	0	0	1	1	1	1
Cattle	5	2021	3	0	0	0	0	0	0	1	1	1	1
Cattle	5	2020	4	1	0	0	0	0	1	1	1	1	1
Cattle	5	2020	4	1	0	0	0	0	1	1	1	1	1
Cattle	5	2020	4	1	0	0	0	0	1	1	1	1	1
Cattle	5	2019	5	1	0	0	0	1	1	1	1	1	1
Cattle	5	2019	5	0	0	0	0	1	1	1	1	1	1
Cattle	5	2019	5	0	0	0	0	1	1	1	1	1	1
Cattle	5	2019	5	0	0	0	0	1	1	1	1	1	1
Cattle	5	2019	5	1	0	0	0	1	1	1	1	1	1
Cattle	5	2019	5	0	0	0	0	1	1	1	1	1	1
Cattle	5	2019	5	1	0	0	0	1	1	1	1	1	1
Cattle	5	2018	6	1	0	0	1	1	1	1	1	1	1
Cattle	5	2018	6	0	0	0	1	1	1	1	1	1	1
Cattle	5	2017	7	1	0	1	1	1	1	1	1	1	1
Cattle	5	2017	7	0	0	1	1	1	1	1	1	1	1
Cattle	5	2016	8	0	1	1	1	1	1	1	1	1	1
Dog	1	2023	<1	0	0	0	0	0	0	0	0	1	0
Dog	1	2023	<1	0	0	0	0	0	0	0	0	1	0
Dog	1	2023	<1	0	0	0	0	0	0	0	0	1	0
Dog	1	2023	<1	0	0	0	0	0	0	0	0	1	0
Dog	1	2023	<1	0	0	0	0	0	0	0	0	1	0
Dog	1	2023	<1	0	0	0	0	0	0	0	0	1	0
Dog	1	2023	<1	0	0	0	0	0	0	0	0	1	0
Dog	1	2023	<1	0	0	0	0	0	0	0	0	1	0
Dog	1	2023	<1	0	0	0	0	0	0	0	0	1	0
Dog	1	2023	<1	0	0	0	0	0	0	0	0	1	0
Dog	1	2023	<1	0	0	0	0	0	0	0	0	1	0
Dog	1	2023	<1	0	0	0	0	0	0	0	0	1	0
Dog	1	2023	<1	0	0	0	0	0	0	0	0	1	0
Dog	1	2023	<1	0	0	0	0	0	0	0	0	1	0
Dog	1	2023	<1	0	0	0	0	0	0	0	0	1	0
Dog	1	2023	<1	0	0	0	0	0	0	0	0	1	0
Dog	1	2023	<1	0	0	0	0	0	0	0	0	1	0
Dog	1	2023	<1	0	0	0	0	0	0	0	0	1	0
Dog	1	2023	<1	0	0	0	0	0	0	0	0	1	0
Dog	1	2023	<1	0	0	0	0	0	0	0	0	1	0
Dog	1	2023	<1	0	0	0	0	0	0	0	0	1	0
Dog	1	2023	<1	0	0	0	0	0	0	0	0	1	0
Dog	1	2023	<1	0	0	0	0	0	0	0	0	1	0
Dog	1	2023	<1	0	0	0	0	0	0	0	0	1	0
Dog	1	2023	<1	0	0	0	0	0	0	0	0	1	0
Dog	1	2023	<1	0	0	0	0	0	0	0	0	1	0
Dog	1	2023	1	0	0	0	0	0	0	0	0	1	0
Dog	1	2023	1	0	0	0	0	0	0	0	0	1	0
Dog	1	2023	1	0	0	0	0	0	0	0	0	1	0
Dog	1	2023	1	0	0	0	0	0	0	0	0	1	0
Dog	1	2023	1	0	0	0	0	0	0	0	0	1	0
Dog	1	2023	1	0	0	0	0	0	0	0	0	1	0
Dog	1	2023	1	0	0	0	0	0	0	0	0	1	0
Dog	1	2022	2	0	0	0	0	0	0	0	1	1	0
Dog	1	2022	2	0	0	0	0	0	0	0	1	1	0
Dog	1	2022	2	0	0	0	0	0	0	0	1	1	0
Dog	1	2022	2	1	0	0	0	0	0	0	1	1	0
Dog	1	2022	2	0	0	0	0	0	0	0	1	1	0
Dog	1	2022	2	0	0	0	0	0	0	0	1	1	0
Dog	1	2022	2	0	0	0	0	0	0	0	1	1	0
Dog	1	2022	2	0	0	0	0	0	0	0	1	1	0
Dog	1	2022	2	0	0	0	0	0	0	0	1	1	0
Dog	1	2022	1	0	0	0	0	0	0	0	1	1	0
Dog	1	2022	1	1	0	0	0	0	0	0	1	1	0
Dog	1	2022	1	0	0	0	0	0	0	0	1	1	0
Dog	1	2022	1	0	0	0	0	0	0	0	1	1	0
Dog	1	2022	1	0	0	0	0	0	0	0	1	1	0
Dog	1	2022	1	0	0	0	0	0	0	0	1	1	0
Dog	1	2022	1	0	0	0	0	0	0	0	1	1	0
Dog	1	2022	1	0	0	0	0	0	0	0	1	1	0
Dog	1	2022	1	0	0	0	0	0	0	0	1	1	0
Dog	1	2022	1	0	0	0	0	0	0	0	1	1	0
Dog	1	2022	1	0	0	0	0	0	0	0	1	1	0
Dog	1	2022	1	0	0	0	0	0	0	0	1	1	0
Dog	1	2022	1	0	0	0	0	0	0	0	1	1	0
Dog	1	2022	1	0	0	0	0	0	0	0	1	1	0
Dog	1	2022	1	0	0	0	0	0	0	0	1	1	0
Dog	1	2022	1	0	0	0	0	0	0	0	1	1	0
Dog	1	2022	1	0	0	0	0	0	0	0	1	1	0
Dog	1	2022	1	0	0	0	0	0	0	0	1	1	0
Dog	1	2021	3	0	0	0	0	0	0	1	1	1	0
Dog	1	2021	3	0	0	0	0	0	0	1	1	1	0
Dog	1	2021	3	0	0	0	0	0	0	1	1	1	0
Dog	1	2021	3	0	0	0	0	0	0	1	1	1	0
Dog	1	2021	3	1	0	0	0	0	0	1	1	1	0
Dog	1	2021	2	0	0	0	0	0	0	1	1	1	0
Dog	1	2021	2	0	0	0	0	0	0	1	1	1	0
Dog	1	2021	2	0	0	0	0	0	0	1	1	1	0
Dog	1	2021	2	1	0	0	0	0	0	1	1	1	0
Dog	1	2021	2	0	0	0	0	0	0	1	1	1	0
Dog	1	2021	2	0	0	0	0	0	0	1	1	1	0
Dog	1	2020	4	0	0	0	0	0	1	1	1	1	0
Dog	1	2020	3	0	0	0	0	0	1	1	1	1	0
Dog	1	2020	3	0	0	0	0	0	1	1	1	1	0
Dog	1	2020	3	0	0	0	0	0	1	1	1	1	0
Dog	1	2020	3	0	0	0	0	0	1	1	1	1	0
Dog	1	2020	3	0	0	0	0	0	1	1	1	1	0
Dog	1	2020	3	0	0	0	0	0	1	1	1	1	0
Dog	1	2020	3	0	0	0	0	0	1	1	1	1	0
Dog	1	2020	3	0	0	0	0	0	1	1	1	1	0
Dog	1	2020	3	0	0	0	0	0	1	1	1	1	0
Dog	1	2020	3	0	0	0	0	0	1	1	1	1	0
Dog	1	2020	3	0	0	0	0	0	1	1	1	1	0
Dog	1	2020	3	1	0	0	0	0	1	1	1	1	0
Dog	1	2020	3	0	0	0	0	0	1	1	1	1	0
Dog	1	2020	3	0	0	0	0	0	1	1	1	1	0
Dog	1	2020	3	0	0	0	0	0	1	1	1	1	0
Dog	1	2020	3	0	0	0	0	0	1	1	1	1	0
Dog	1	2020	3	0	0	0	0	0	1	1	1	1	0
Dog	1	2020	3	0	0	0	0	0	1	1	1	1	0
Dog	1	2020	3	0	0	0	0	0	1	1	1	1	0
Dog	1	2020	3	1	0	0	0	0	1	1	1	1	0
Dog	1	2019	5	0	0	0	0	1	1	1	1	1	0
Dog	1	2019	4	0	0	0	0	1	1	1	1	1	0
Dog	1	2019	4	1	0	0	0	1	1	1	1	1	0
Dog	1	2019	4	0	0	0	0	1	1	1	1	1	0
Dog	1	2019	4	1	0	0	0	1	1	1	1	1	0
Dog	1	2019	4	0	0	0	0	1	1	1	1	1	0
Dog	1	2018	6	0	0	0	1	1	1	1	1	1	0
Dog	1	2018	5	0	0	0	1	1	1	1	1	1	0
Dog	1	2018	5	0	0	0	1	1	1	1	1	1	0
Dog	1	2018	5	0	0	0	1	1	1	1	1	1	0
Dog	1	2018	5	0	0	0	1	1	1	1	1	1	0
Dog	1	2018	5	0	0	0	1	1	1	1	1	1	0
Dog	1	2017	6	0	0	1	1	1	1	1	1	1	0
Dog	1	2017	6	0	0	1	1	1	1	1	1	1	0
Dog	1	2017	6	0	0	1	1	1	1	1	1	1	0
Dog	1	2017	6	0	0	1	1	1	1	1	1	1	0
Dog	1	2017	6	0	0	1	1	1	1	1	1	1	0
Dog	1	2017	6	0	0	1	1	1	1	1	1	1	0
Dog	1	2017	6	0	0	1	1	1	1	1	1	1	0
Dog	1	2016	7	0	1	1	1	1	1	1	1	1	0
Dog	1	2016	7	0	1	1	1	1	1	1	1	1	0
Dog	1	2016	7	0	1	1	1	1	1	1	1	1	0
Dog	1	2016	7	0	1	1	1	1	1	1	1	1	0
Dog	1	2016	7	0	1	1	1	1	1	1	1	1	0
Dog	1	2016	7	0	1	1	1	1	1	1	1	1	0
Dog	1	2016	7	0	1	1	1	1	1	1	1	1	0
Dog	1	2015	8	0	2	1	1	1	1	1	1	1	0
Dog	1	2015	8	0	2	1	1	1	1	1	1	1	0
Dog	1	2015	8	0	2	1	1	1	1	1	1	1	0
Dog	1	2015	8	0	2	1	1	1	1	1	1	1	0
Dog	1	2015	8	0	2	1	1	1	1	1	1	1	0
Dog	1	2015	8	0	2	1	1	1	1	1	1	1	0
Dog	1	2014	9	0	3	1	1	1	1	1	1	1	0
Dog	1	2014	9	0	3	1	1	1	1	1	1	1	0
Dog	1	2014	9	0	3	1	1	1	1	1	1	1	0
Dog	1	2014	9	0	3	1	1	1	1	1	1	1	0
Dog	1	2013	10	0	4	1	1	1	1	1	1	1	0
Dog	1	2013	10	1	4	1	1	1	1	1	1	1	0
Dog	1	2013	10	0	4	1	1	1	1	1	1	1	0
Dog	1	2013	10	0	4	1	1	1	1	1	1	1	0
Dog	1	2013	10	0	4	1	1	1	1	1	1	1	0
Dog	1	2013	10	0	4	1	1	1	1	1	1	1	0
Dog	1	2013	10	0	4	1	1	1	1	1	1	1	0
Dog	1	2013	10	0	4	1	1	1	1	1	1	1	0
Dog	1	2012	12	0	5	1	1	1	1	1	1	1	0
Dog	1	2012	11	0	5	1	1	1	1	1	1	1	0
Dog	1	2012	11	0	5	1	1	1	1	1	1	1	0
Dog	1	2011	12	0	6	1	1	1	1	1	1	1	0
Dog	1	2011	12	0	6	1	1	1	1	1	1	1	0
Dog	1	2011	12	0	6	1	1	1	1	1	1	1	0
Dog	2	2023	<1	0	0	0	0	0	0	0	0	1	0
Dog	2	2023	<1	0	0	0	0	0	0	0	0	1	0
Dog	2	2023	<1	0	0	0	0	0	0	0	0	1	0
Dog	2	2023	<1	0	0	0	0	0	0	0	0	1	0
Dog	2	2023	<1	0	0	0	0	0	0	0	0	1	0
Dog	2	2023	<1	0	0	0	0	0	0	0	0	1	0
Dog	2	2023	<1	0	0	0	0	0	0	0	0	1	0
Dog	2	2023	<1	0	0	0	0	0	0	0	0	1	0
Dog	2	2023	<1	0	0	0	0	0	0	0	0	1	0
Dog	2	2023	<1	0	0	0	0	0	0	0	0	1	0
Dog	2	2023	<1	0	0	0	0	0	0	0	0	1	0
Dog	2	2023	<1	0	0	0	0	0	0	0	0	1	0
Dog	2	2023	<1	0	0	0	0	0	0	0	0	1	0
Dog	2	2023	1	0	0	0	0	0	0	0	0	1	0
Dog	2	2023	1	0	0	0	0	0	0	0	0	1	0
Dog	2	2023	1	0	0	0	0	0	0	0	0	1	0
Dog	2	2023	1	0	0	0	0	0	0	0	0	1	0
Dog	2	2022	2	0	0	0	0	0	0	0	1	1	0
Dog	2	2022	2	0	0	0	0	0	0	0	1	1	0
Dog	2	2022	2	0	0	0	0	0	0	0	1	1	0
Dog	2	2022	1	0	0	0	0	0	0	0	1	1	0
Dog	2	2022	1	0	0	0	0	0	0	0	1	1	0
Dog	2	2022	1	0	0	0	0	0	0	0	1	1	0
Dog	2	2022	1	0	0	0	0	0	0	0	1	1	0
Dog	2	2022	1	0	0	0	0	0	0	0	1	1	0
Dog	2	2022	1	0	0	0	0	0	0	0	1	1	0
Dog	2	2022	1	0	0	0	0	0	0	0	1	1	0
Dog	2	2022	1	0	0	0	0	0	0	0	1	1	0
Dog	2	2022	1	0	0	0	0	0	0	0	1	1	0
Dog	2	2021	3	0	0	0	0	0	0	1	1	1	0
Dog	2	2021	3	0	0	0	0	0	0	1	1	1	0
Dog	2	2021	2	0	0	0	0	0	0	1	1	1	0
Dog	2	2021	2	0	0	0	0	0	0	1	1	1	0
Dog	2	2021	2	0	0	0	0	0	0	1	1	1	0
Dog	2	2021	2	0	0	0	0	0	0	1	1	1	0
Dog	2	2021	2	0	0	0	0	0	0	1	1	1	0
Dog	2	2021	2	0	0	0	0	0	0	1	1	1	0
Dog	2	2020	3	0	0	0	0	0	1	1	1	1	0
Dog	2	2020	3	0	0	0	0	0	1	1	1	1	0
Dog	2	2020	3	0	0	0	0	0	1	1	1	1	0
Dog	2	2020	3	0	0	0	0	0	1	1	1	1	0
Dog	2	2020	3	0	0	0	0	0	1	1	1	1	0
Dog	2	2020	3	1	0	0	0	0	1	1	1	1	0
Dog	2	2020	3	0	0	0	0	0	1	1	1	1	0
Dog	2	2020	3	0	0	0	0	0	1	1	1	1	0
Dog	2	2019	4	1	0	0	0	1	1	1	1	1	0
Dog	2	2019	4	0	0	0	0	1	1	1	1	1	0
Dog	2	2019	4	0	0	0	0	1	1	1	1	1	0
Dog	2	2019	4	0	0	0	0	1	1	1	1	1	0
Dog	2	2018	5	0	0	0	1	1	1	1	1	1	0
Dog	2	2018	5	0	0	0	1	1	1	1	1	1	0
Dog	2	2018	5	0	0	0	1	1	1	1	1	1	0
Dog	2	2018	5	0	0	0	1	1	1	1	1	1	0
Dog	2	2018	5	0	0	0	1	1	1	1	1	1	0
Dog	2	2018	5	0	0	0	1	1	1	1	1	1	0
Dog	2	2017	6	0	0	1	1	1	1	1	1	1	0
Dog	2	2017	6	0	0	1	1	1	1	1	1	1	0
Dog	2	2016	7	0	1	1	1	1	1	1	1	1	0
Dog	2	2016	7	0	1	1	1	1	1	1	1	1	0
Dog	2	2016	7	0	1	1	1	1	1	1	1	1	0
Dog	2	2015	8	0	2	1	1	1	1	1	1	1	0
Dog	2	2015	8	0	2	1	1	1	1	1	1	1	0
Dog	2	2015	8	0	2	1	1	1	1	1	1	1	0
Dog	2	2013	10	0	4	1	1	1	1	1	1	1	0
Dog	2	2011	12	0	6	1	1	1	1	1	1	1	0
Dog	3	2023	<1	0	0	0	0	0	0	0	0	1	0
Dog	3	2023	<1	0	0	0	0	0	0	0	0	1	0
Dog	3	2023	<1	0	0	0	0	0	0	0	0	1	0
Dog	3	2023	<1	0	0	0	0	0	0	0	0	1	0
Dog	3	2023	<1	0	0	0	0	0	0	0	0	1	0
Dog	3	2023	<1	0	0	0	0	0	0	0	0	1	0
Dog	3	2023	<1	0	0	0	0	0	0	0	0	1	0
Dog	3	2023	<1	0	0	0	0	0	0	0	0	1	0
Dog	3	2023	<1	0	0	0	0	0	0	0	0	1	0
Dog	3	2023	<1	0	0	0	0	0	0	0	0	1	0
Dog	3	2023	<1	0	0	0	0	0	0	0	0	1	0
Dog	3	2023	<1	0	0	0	0	0	0	0	0	1	0
Dog	3	2023	<1	0	0	0	0	0	0	0	0	1	0
Dog	3	2023	<1	0	0	0	0	0	0	0	0	1	0
Dog	3	2023	<1	0	0	0	0	0	0	0	0	1	0
Dog	3	2023	<1	0	0	0	0	0	0	0	0	1	0
Dog	3	2023	<1	0	0	0	0	0	0	0	0	1	0
Dog	3	2023	<1	0	0	0	0	0	0	0	0	1	0
Dog	3	2023	<1	0	0	0	0	0	0	0	0	1	0
Dog	3	2023	<1	0	0	0	0	0	0	0	0	1	0
Dog	3	2023	1	0	0	0	0	0	0	0	0	1	0
Dog	3	2023	1	0	0	0	0	0	0	0	0	1	0
Dog	3	2023	1	0	0	0	0	0	0	0	0	1	0
Dog	3	2023	1	0	0	0	0	0	0	0	0	1	0
Dog	3	2023	1	0	0	0	0	0	0	0	0	1	0
Dog	3	2023	1	0	0	0	0	0	0	0	0	1	0
Dog	3	2023	1	0	0	0	0	0	0	0	0	1	0
Dog	3	2023	1	0	0	0	0	0	0	0	0	1	0
Dog	3	2023	1	0	0	0	0	0	0	0	0	1	0
Dog	3	2023	1	0	0	0	0	0	0	0	0	1	0
Dog	3	2023	1	0	0	0	0	0	0	0	0	1	0
Dog	3	2023	1	0	0	0	0	0	0	0	0	1	0
Dog	3	2022	2	0	0	0	0	0	0	0	1	1	0
Dog	3	2022	2	0	0	0	0	0	0	0	1	1	0
Dog	3	2022	2	0	0	0	0	0	0	0	1	1	0
Dog	3	2022	2	0	0	0	0	0	0	0	1	1	0
Dog	3	2022	2	0	0	0	0	0	0	0	1	1	0
Dog	3	2022	2	0	0	0	0	0	0	0	1	1	0
Dog	3	2022	2	0	0	0	0	0	0	0	1	1	0
Dog	3	2022	2	0	0	0	0	0	0	0	1	1	0
Dog	3	2022	2	0	0	0	0	0	0	0	1	1	0
Dog	3	2022	2	0	0	0	0	0	0	0	1	1	0
Dog	3	2022	2	0	0	0	0	0	0	0	1	1	0
Dog	3	2022	2	0	0	0	0	0	0	0	1	1	0
Dog	3	2022	2	0	0	0	0	0	0	0	1	1	0
Dog	3	2022	2	0	0	0	0	0	0	0	1	1	0
Dog	3	2022	2	1	0	0	0	0	0	0	1	1	0
Dog	3	2022	2	0	0	0	0	0	0	0	1	1	0
Dog	3	2022	2	0	0	0	0	0	0	0	1	1	0
Dog	3	2022	1	0	0	0	0	0	0	0	1	1	0
Dog	3	2022	1	0	0	0	0	0	0	0	1	1	0
Dog	3	2022	1	0	0	0	0	0	0	0	1	1	0
Dog	3	2022	1	0	0	0	0	0	0	0	1	1	0
Dog	3	2022	1	0	0	0	0	0	0	0	1	1	0
Dog	3	2022	1	0	0	0	0	0	0	0	1	1	0
Dog	3	2022	1	0	0	0	0	0	0	0	1	1	0
Dog	3	2022	1	0	0	0	0	0	0	0	1	1	0
Dog	3	2022	1	0	0	0	0	0	0	0	1	1	0
Dog	3	2022	1	0	0	0	0	0	0	0	1	1	0
Dog	3	2022	1	0	0	0	0	0	0	0	1	1	0
Dog	3	2022	1	0	0	0	0	0	0	0	1	1	0
Dog	3	2022	1	0	0	0	0	0	0	0	1	1	0
Dog	3	2022	1	0	0	0	0	0	0	0	1	1	0
Dog	3	2022	1	0	0	0	0	0	0	0	1	1	0
Dog	3	2022	1	0	0	0	0	0	0	0	1	1	0
Dog	3	2022	1	0	0	0	0	0	0	0	1	1	0
Dog	3	2022	1	0	0	0	0	0	0	0	1	1	0
Dog	3	2022	1	0	0	0	0	0	0	0	1	1	0
Dog	3	2022	1	0	0	0	0	0	0	0	1	1	0
Dog	3	2022	1	0	0	0	0	0	0	0	1	1	0
Dog	3	2022	1	0	0	0	0	0	0	0	1	1	0
Dog	3	2022	1	0	0	0	0	0	0	0	1	1	0
Dog	3	2022	1	0	0	0	0	0	0	0	1	1	0
Dog	3	2022	1	0	0	0	0	0	0	0	1	1	0
Dog	3	2022	1	0	0	0	0	0	0	0	1	1	0
Dog	3	2022	1	0	0	0	0	0	0	0	1	1	0
Dog	3	2022	1	0	0	0	0	0	0	0	1	1	0
Dog	3	2022	1	0	0	0	0	0	0	0	1	1	0
Dog	3	2022	1	0	0	0	0	0	0	0	1	1	0
Dog	3	2022	1	0	0	0	0	0	0	0	1	1	0
Dog	3	2022	1	0	0	0	0	0	0	0	1	1	0
Dog	3	2022	1	0	0	0	0	0	0	0	1	1	0
Dog	3	2022	1	0	0	0	0	0	0	0	1	1	0
Dog	3	2022	1	0	0	0	0	0	0	0	1	1	0
Dog	3	2022	1	0	0	0	0	0	0	0	1	1	0
Dog	3	2022	1	0	0	0	0	0	0	0	1	1	0
Dog	3	2022	1	0	0	0	0	0	0	0	1	1	0
Dog	3	2022	1	0	0	0	0	0	0	0	1	1	0
Dog	3	2022	1	0	0	0	0	0	0	0	1	1	0
Dog	3	2021	2	0	0	0	0	0	0	1	1	1	0
Dog	3	2021	2	0	0	0	0	0	0	1	1	1	0
Dog	3	2021	2	0	0	0	0	0	0	1	1	1	0
Dog	3	2021	2	0	0	0	0	0	0	1	1	1	0
Dog	3	2021	2	0	0	0	0	0	0	1	1	1	0
Dog	3	2021	2	0	0	0	0	0	0	1	1	1	0
Dog	3	2021	2	0	0	0	0	0	0	1	1	1	0
Dog	3	2021	2	0	0	0	0	0	0	1	1	1	0
Dog	3	2021	2	1	0	0	0	0	0	1	1	1	0
Dog	3	2021	2	0	0	0	0	0	0	1	1	1	0
Dog	3	2021	2	0	0	0	0	0	0	1	1	1	0
Dog	3	2021	2	0	0	0	0	0	0	1	1	1	0
Dog	3	2021	2	0	0	0	0	0	0	1	1	1	0
Dog	3	2021	2	0	0	0	0	0	0	1	1	1	0
Dog	3	2020	3	0	0	0	0	0	1	1	1	1	0
Dog	3	2020	3	0	0	0	0	0	1	1	1	1	0
Dog	3	2020	3	0	0	0	0	0	1	1	1	1	0
Dog	3	2020	3	0	0	0	0	0	1	1	1	1	0
Dog	3	2020	3	0	0	0	0	0	1	1	1	1	0
Dog	3	2020	3	0	0	0	0	0	1	1	1	1	0
Dog	3	2020	3	0	0	0	0	0	1	1	1	1	0
Dog	3	2020	3	0	0	0	0	0	1	1	1	1	0
Dog	3	2020	3	0	0	0	0	0	1	1	1	1	0
Dog	3	2020	3	0	0	0	0	0	1	1	1	1	0
Dog	3	2020	3	0	0	0	0	0	1	1	1	1	0
Dog	3	2020	3	0	0	0	0	0	1	1	1	1	0
Dog	3	2020	3	0	0	0	0	0	1	1	1	1	0
Dog	3	2020	3	0	0	0	0	0	1	1	1	1	0
Dog	3	2020	3	0	0	0	0	0	1	1	1	1	0
Dog	3	2020	3	0	0	0	0	0	1	1	1	1	0
Dog	3	2020	3	0	0	0	0	0	1	1	1	1	0
Dog	3	2019	5	0	0	0	0	1	1	1	1	1	0
Dog	3	2019	4	0	0	0	0	1	1	1	1	1	0
Dog	3	2019	4	0	0	0	0	1	1	1	1	1	0
Dog	3	2019	4	0	0	0	0	1	1	1	1	1	0
Dog	3	2019	4	0	0	0	0	1	1	1	1	1	0
Dog	3	2019	4	0	0	0	0	1	1	1	1	1	0
Dog	3	2019	4	0	0	0	0	1	1	1	1	1	0
Dog	3	2019	4	0	0	0	0	1	1	1	1	1	0
Dog	3	2019	4	1	0	0	0	1	1	1	1	1	0
Dog	3	2019	4	0	0	0	0	1	1	1	1	1	0
Dog	3	2019	4	0	0	0	0	1	1	1	1	1	0
Dog	3	2019	4	0	0	0	0	1	1	1	1	1	0
Dog	3	2018	5	0	0	0	1	1	1	1	1	1	0
Dog	3	2018	5	0	0	0	1	1	1	1	1	1	0
Dog	3	2018	5	0	0	0	1	1	1	1	1	1	0
Dog	3	2018	5	0	0	0	1	1	1	1	1	1	0
Dog	3	2017	6	0	0	1	1	1	1	1	1	1	0
Dog	3	2017	6	0	0	1	1	1	1	1	1	1	0
Dog	3	2017	6	0	0	1	1	1	1	1	1	1	0
Dog	3	2016	7	0	1	1	1	1	1	1	1	1	0
Dog	3	2016	7	0	1	1	1	1	1	1	1	1	0
Dog	3	2015	8	0	2	1	1	1	1	1	1	1	0
Dog	3	2015	8	0	2	1	1	1	1	1	1	1	0
Dog	3	2014	9	0	3	1	1	1	1	1	1	1	0
Dog	3	2013	10	0	4	1	1	1	1	1	1	1	0
Dog	3	2013	10	0	4	1	1	1	1	1	1	1	0
Dog	3	2011	12	0	6	1	1	1	1	1	1	1	0
Dog	3	2011	12	0	6	1	1	1	1	1	1	1	0
Dog	4	2023	<1	0	0	0	0	0	0	0	0	1	0
Dog	4	2023	<1	0	0	0	0	0	0	0	0	1	0
Dog	4	2023	<1	0	0	0	0	0	0	0	0	1	0
Dog	4	2023	<1	0	0	0	0	0	0	0	0	1	0
Dog	4	2023	<1	0	0	0	0	0	0	0	0	1	0
Dog	4	2023	<1	0	0	0	0	0	0	0	0	1	0
Dog	4	2023	<1	0	0	0	0	0	0	0	0	1	0
Dog	4	2023	<1	0	0	0	0	0	0	0	0	1	0
Dog	4	2023	<1	0	0	0	0	0	0	0	0	1	0
Dog	4	2023	<1	0	0	0	0	0	0	0	0	1	0
Dog	4	2023	1	0	0	0	0	0	0	0	0	1	0
Dog	4	2022	2	0	0	0	0	0	0	0	1	1	0
Dog	4	2022	2	0	0	0	0	0	0	0	1	1	0
Dog	4	2022	2	0	0	0	0	0	0	0	1	1	0
Dog	4	2022	2	1	0	0	0	0	0	0	1	1	0
Dog	4	2022	1	0	0	0	0	0	0	0	1	1	0
Dog	4	2022	1	0	0	0	0	0	0	0	1	1	0
Dog	4	2022	1	0	0	0	0	0	0	0	1	1	0
Dog	4	2022	1	0	0	0	0	0	0	0	1	1	0
Dog	4	2022	1	0	0	0	0	0	0	0	1	1	0
Dog	4	2022	1	0	0	0	0	0	0	0	1	1	0
Dog	4	2022	1	0	0	0	0	0	0	0	1	1	0
Dog	4	2022	1	0	0	0	0	0	0	0	1	1	0
Dog	4	2022	1	0	0	0	0	0	0	0	1	1	0
Dog	4	2022	1	0	0	0	0	0	0	0	1	1	0
Dog	4	2022	1	0	0	0	0	0	0	0	1	1	0
Dog	4	2022	1	0	0	0	0	0	0	0	1	1	0
Dog	4	2022	1	0	0	0	0	0	0	0	1	1	0
Dog	4	2022	1	0	0	0	0	0	0	0	1	1	0
Dog	4	2021	3	1	0	0	0	0	0	1	1	1	0
Dog	4	2021	3	0	0	0	0	0	0	1	1	1	0
Dog	4	2021	2	0	0	0	0	0	0	1	1	1	0
Dog	4	2021	2	0	0	0	0	0	0	1	1	1	0
Dog	4	2021	2	0	0	0	0	0	0	1	1	1	0
Dog	4	2021	2	1	0	0	0	0	0	1	1	1	0
Dog	4	2021	2	0	0	0	0	0	0	1	1	1	0
Dog	4	2021	2	0	0	0	0	0	0	1	1	1	0
Dog	4	2021	2	0	0	0	0	0	0	1	1	1	0
Dog	4	2021	2	1	0	0	0	0	0	1	1	1	0
Dog	4	2021	2	0	0	0	0	0	0	1	1	1	0
Dog	4	2021	2	0	0	0	0	0	0	1	1	1	0
Dog	4	2020	3	1	0	0	0	0	1	1	1	1	0
Dog	4	2020	3	1	0	0	0	0	1	1	1	1	0
Dog	4	2020	3	0	0	0	0	0	1	1	1	1	0
Dog	4	2020	3	0	0	0	0	0	1	1	1	1	0
Dog	4	2020	3	0	0	0	0	0	1	1	1	1	0
Dog	4	2020	3	0	0	0	0	0	1	1	1	1	0
Dog	4	2020	3	0	0	0	0	0	1	1	1	1	0
Dog	4	2019	4	0	0	0	0	1	1	1	1	1	0
Dog	4	2019	4	0	0	0	0	1	1	1	1	1	0
Dog	4	2019	4	0	0	0	0	1	1	1	1	1	0
Dog	4	2019	4	0	0	0	0	1	1	1	1	1	0
Dog	4	2018	5	0	0	0	1	1	1	1	1	1	0
Dog	4	2018	5	0	0	0	1	1	1	1	1	1	0
Dog	4	2018	5	0	0	0	1	1	1	1	1	1	0
Dog	4	2017	6	0	0	1	1	1	1	1	1	1	0
Dog	4	2017	6	0	0	1	1	1	1	1	1	1	0
Dog	4	2016	7	0	1	1	1	1	1	1	1	1	0
Dog	4	2016	7	0	1	1	1	1	1	1	1	1	0
Dog	4	2016	7	0	1	1	1	1	1	1	1	1	0
Dog	4	2013	10	0	4	1	1	1	1	1	1	1	0
Dog	4	2012	11	0	5	1	1	1	1	1	1	1	0
Dog	4	2011	12	0	6	1	1	1	1	1	1	1	0
Dog	4	2011	12	1	6	1	1	1	1	1	1	1	0
Dog	5	2023	<1	0	0	0	0	0	0	0	0	1	0
Dog	5	2023	<1	0	0	0	0	0	0	0	0	1	0
Dog	5	2023	<1	0	0	0	0	0	0	0	0	1	0
Dog	5	2023	<1	0	0	0	0	0	0	0	0	1	0
Dog	5	2023	<1	0	0	0	0	0	0	0	0	1	0
Dog	5	2023	<1	0	0	0	0	0	0	0	0	1	0
Dog	5	2023	<1	0	0	0	0	0	0	0	0	1	0
Dog	5	2023	<1	0	0	0	0	0	0	0	0	1	0
Dog	5	2023	<1	0	0	0	0	0	0	0	0	1	0
Dog	5	2023	<1	0	0	0	0	0	0	0	0	1	0
Dog	5	2023	<1	0	0	0	0	0	0	0	0	1	0
Dog	5	2023	<1	0	0	0	0	0	0	0	0	1	0
Dog	5	2023	<1	0	0	0	0	0	0	0	0	1	0
Dog	5	2023	<1	0	0	0	0	0	0	0	0	1	0
Dog	5	2023	1	0	0	0	0	0	0	0	0	1	0
Dog	5	2023	1	0	0	0	0	0	0	0	0	1	0
Dog	5	2023	1	0	0	0	0	0	0	0	0	1	0
Dog	5	2023	1	0	0	0	0	0	0	0	0	1	0
Dog	5	2023	1	0	0	0	0	0	0	0	0	1	0
Dog	5	2023	1	0	0	0	0	0	0	0	0	1	0
Dog	5	2023	1	0	0	0	0	0	0	0	0	1	0
Dog	5	2023	1	0	0	0	0	0	0	0	0	1	0
Dog	5	2023	1	0	0	0	0	0	0	0	0	1	0
Dog	5	2022	2	0	0	0	0	0	0	0	1	1	0
Dog	5	2022	2	0	0	0	0	0	0	0	1	1	0
Dog	5	2022	1	0	0	0	0	0	0	0	1	1	0
Dog	5	2022	1	0	0	0	0	0	0	0	1	1	0
Dog	5	2022	1	0	0	0	0	0	0	0	1	1	0
Dog	5	2022	1	0	0	0	0	0	0	0	1	1	0
Dog	5	2022	1	0	0	0	0	0	0	0	1	1	0
Dog	5	2022	1	0	0	0	0	0	0	0	1	1	0
Dog	5	2022	1	0	0	0	0	0	0	0	1	1	0
Dog	5	2022	1	0	0	0	0	0	0	0	1	1	0
Dog	5	2022	1	0	0	0	0	0	0	0	1	1	0
Dog	5	2022	1	0	0	0	0	0	0	0	1	1	0
Dog	5	2022	1	0	0	0	0	0	0	0	1	1	0
Dog	5	2022	1	0	0	0	0	0	0	0	1	1	0
Dog	5	2022	1	0	0	0	0	0	0	0	1	1	0
Dog	5	2022	1	0	0	0	0	0	0	0	1	1	0
Dog	5	2022	1	0	0	0	0	0	0	0	1	1	0
Dog	5	2022	1	0	0	0	0	0	0	0	1	1	0
Dog	5	2022	1	0	0	0	0	0	0	0	1	1	0
Dog	5	2022	1	0	0	0	0	0	0	0	1	1	0
Dog	5	2022	1	0	0	0	0	0	0	0	1	1	0
Dog	5	2022	1	0	0	0	0	0	0	0	1	1	0
Dog	5	2022	1	0	0	0	0	0	0	0	1	1	0
Dog	5	2022	1	0	0	0	0	0	0	0	1	1	0
Dog	5	2022	1	0	0	0	0	0	0	0	1	1	0
Dog	5	2021	3	0	0	0	0	0	0	1	1	1	0
Dog	5	2021	2	0	0	0	0	0	0	1	1	1	0
Dog	5	2021	2	0	0	0	0	0	0	1	1	1	0
Dog	5	2021	2	0	0	0	0	0	0	1	1	1	0
Dog	5	2021	2	0	0	0	0	0	0	1	1	1	0
Dog	5	2021	2	0	0	0	0	0	0	1	1	1	0
Dog	5	2021	2	0	0	0	0	0	0	1	1	1	0
Dog	5	2021	2	0	0	0	0	0	0	1	1	1	0
Dog	5	2021	2	0	0	0	0	0	0	1	1	1	0
Dog	5	2021	2	0	0	0	0	0	0	1	1	1	0
Dog	5	2021	2	0	0	0	0	0	0	1	1	1	0
Dog	5	2021	2	0	0	0	0	0	0	1	1	1	0
Dog	5	2021	2	0	0	0	0	0	0	1	1	1	0
Dog	5	2020	4	0	0	0	0	0	1	1	1	1	0
Dog	5	2020	3	0	0	0	0	0	1	1	1	1	0
Dog	5	2020	3	0	0	0	0	0	1	1	1	1	0
Dog	5	2020	3	0	0	0	0	0	1	1	1	1	0
Dog	5	2020	3	0	0	0	0	0	1	1	1	1	0
Dog	5	2020	3	0	0	0	0	0	1	1	1	1	0
Dog	5	2020	3	0	0	0	0	0	1	1	1	1	0
Dog	5	2020	3	0	0	0	0	0	1	1	1	1	0
Dog	5	2019	4	0	0	0	0	1	1	1	1	1	0
Dog	5	2019	4	0	0	0	0	1	1	1	1	1	0
Dog	5	2019	4	0	0	0	0	1	1	1	1	1	0
Dog	5	2019	4	1	0	0	0	1	1	1	1	1	0
Dog	5	2019	4	0	0	0	0	1	1	1	1	1	0
Dog	5	2018	5	0	0	0	1	1	1	1	1	1	0
Dog	5	2018	5	0	0	0	1	1	1	1	1	1	0
Dog	5	2018	5	0	0	0	1	1	1	1	1	1	0
Dog	5	2018	5	0	0	0	1	1	1	1	1	1	0
Dog	5	2018	5	0	0	0	1	1	1	1	1	1	0
Dog	5	2018	5	0	0	0	1	1	1	1	1	1	0
Dog	5	2018	5	0	0	0	1	1	1	1	1	1	0
Dog	5	2017	6	0	0	1	1	1	1	1	1	1	0
Dog	5	2017	6	0	0	1	1	1	1	1	1	1	0
Dog	5	2017	6	0	0	1	1	1	1	1	1	1	0
Dog	5	2017	6	0	0	1	1	1	1	1	1	1	0
Dog	5	2016	7	0	1	1	1	1	1	1	1	1	0
Dog	5	2016	7	0	1	1	1	1	1	1	1	1	0
Dog	5	2016	7	0	1	1	1	1	1	1	1	1	0
Dog	5	2015	8	1	2	1	1	1	1	1	1	1	0
Dog	5	2015	8	0	2	1	1	1	1	1	1	1	0
Dog	5	2013	10	0	4	1	1	1	1	1	1	1	0
Dog	5	2013	10	0	4	1	1	1	1	1	1	1	0
Dog	5	2013	10	0	4	1	1	1	1	1	1	1	0
Dog	5	2011	12	0	6	1	1	1	1	1	1	1	0
Human	1	2021	<1	1	0	0	0	0	0	1	0	0	0
Human	1	2020	1	0	0	0	0	0	1	1	0	0	0
Human	1	2020	1	0	0	0	0	0	1	1	0	0	0
Human	1	2020	1	0	0	0	0	0	1	1	0	0	0
Human	1	2020	1	0	0	0	0	0	1	1	0	0	0
Human	1	2019	2	1	0	0	0	1	1	1	0	0	0
Human	1	2019	2	0	0	0	0	1	1	1	0	0	0
Human	1	2019	2	0	0	0	0	1	1	1	0	0	0
Human	1	2019	2	0	0	0	0	1	1	1	0	0	0
Human	1	2019	2	0	0	0	0	1	1	1	0	0	0
Human	1	2019	2	0	0	0	0	1	1	1	0	0	0
Human	1	2018	3	0	0	0	1	1	1	1	0	0	0
Human	1	2018	3	0	0	0	1	1	1	1	0	0	0
Human	1	2018	3	0	0	0	1	1	1	1	0	0	0
Human	1	2018	3	1	0	0	1	1	1	1	0	0	0
Human	1	2018	3	0	0	0	1	1	1	1	0	0	0
Human	1	2018	3	0	0	0	1	1	1	1	0	0	0
Human	1	2017	4	0	0	1	1	1	1	1	0	0	0
Human	1	2017	4	0	0	1	1	1	1	1	0	0	0
Human	1	2017	4	0	0	1	1	1	1	1	0	0	0
Human	1	2017	4	0	0	1	1	1	1	1	0	0	0
Human	1	2017	4	0	0	1	1	1	1	1	0	0	0
Human	1	2017	4	0	0	1	1	1	1	1	0	0	0
Human	1	2017	4	1	0	1	1	1	1	1	0	0	0
Human	1	2016	5	0	1	1	1	1	1	1	0	0	0
Human	1	2016	5	1	1	1	1	1	1	1	0	0	0
Human	1	2016	5	0	1	1	1	1	1	1	0	0	0
Human	1	2016	5	0	1	1	1	1	1	1	0	0	0
Human	1	2016	5	0	1	1	1	1	1	1	0	0	0
Human	1	2015	6	0	2	1	1	1	1	1	0	0	0
Human	1	2015	6	0	2	1	1	1	1	1	0	0	0
Human	1	2015	6	0	2	1	1	1	1	1	0	0	0
Human	1	2015	6	0	2	1	1	1	1	1	0	0	0
Human	1	2015	6	0	2	1	1	1	1	1	0	0	0
Human	1	2015	6	0	2	1	1	1	1	1	0	0	0
Human	1	2014	7	0	3	1	1	1	1	1	0	0	0
Human	1	2014	7	0	3	1	1	1	1	1	0	0	0
Human	1	2014	7	1	3	1	1	1	1	1	0	0	0
Human	1	2014	7	0	3	1	1	1	1	1	0	0	0
Human	1	2014	7	0	3	1	1	1	1	1	0	0	0
Human	1	2014	7	0	3	1	1	1	1	1	0	0	0
Human	1	2014	7	0	3	1	1	1	1	1	0	0	0
Human	1	2014	7	0	3	1	1	1	1	1	0	0	0
Human	1	2013	8	0	4	1	1	1	1	1	0	0	0
Human	1	2013	8	0	4	1	1	1	1	1	0	0	0
Human	1	2013	8	0	4	1	1	1	1	1	0	0	0
Human	1	2013	8	0	4	1	1	1	1	1	0	0	0
Human	1	2013	8	0	4	1	1	1	1	1	0	0	0
Human	1	2013	8	0	4	1	1	1	1	1	0	0	0
Human	1	2013	8	1	4	1	1	1	1	1	0	0	0
Human	1	2013	8	1	4	1	1	1	1	1	0	0	0
Human	1	2013	8	1	4	1	1	1	1	1	0	0	0
Human	1	2013	8	0	4	1	1	1	1	1	0	0	0
Human	1	2012	9	0	5	1	1	1	1	1	0	0	0
Human	1	2012	9	0	5	1	1	1	1	1	0	0	0
Human	1	2012	9	0	5	1	1	1	1	1	0	0	0
Human	1	2012	9	0	5	1	1	1	1	1	0	0	0
Human	1	2012	9	0	5	1	1	1	1	1	0	0	0
Human	1	2012	9	0	5	1	1	1	1	1	0	0	0
Human	1	2012	9	0	5	1	1	1	1	1	0	0	0
Human	1	2012	9	0	5	1	1	1	1	1	0	0	0
Human	1	2012	9	0	5	1	1	1	1	1	0	0	0
Human	1	2012	9	0	5	1	1	1	1	1	0	0	0
Human	1	2012	9	0	5	1	1	1	1	1	0	0	0
Human	1	2012	9	0	5	1	1	1	1	1	0	0	0
Human	1	2011	10	1	6	1	1	1	1	1	0	0	0
Human	1	2011	10	0	6	1	1	1	1	1	0	0	0
Human	1	2011	10	0	6	1	1	1	1	1	0	0	0
Human	1	2011	10	0	6	1	1	1	1	1	0	0	0
Human	1	2011	10	0	6	1	1	1	1	1	0	0	0
Human	1	2011	10	0	6	1	1	1	1	1	0	0	0
Human	2	2020	1	0	0	0	0	0	1	1	0	0	0
Human	2	2020	1	0	0	0	0	0	1	1	0	0	0
Human	2	2020	1	0	0	0	0	0	1	1	0	0	0
Human	2	2020	1	0	0	0	0	0	1	1	0	0	0
Human	2	2020	1	0	0	0	0	0	1	1	0	0	0
Human	2	2019	2	0	0	0	0	1	1	1	0	0	0
Human	2	2019	2	0	0	0	0	1	1	1	0	0	0
Human	2	2019	2	0	0	0	0	1	1	1	0	0	0
Human	2	2019	2	1	0	0	0	1	1	1	0	0	0
Human	2	2019	2	0	0	0	0	1	1	1	0	0	0
Human	2	2018	3	0	0	0	1	1	1	1	0	0	0
Human	2	2018	3	0	0	0	1	1	1	1	0	0	0
Human	2	2018	3	0	0	0	1	1	1	1	0	0	0
Human	2	2018	3	0	0	0	1	1	1	1	0	0	0
Human	2	2018	3	0	0	0	1	1	1	1	0	0	0
Human	2	2018	3	0	0	0	1	1	1	1	0	0	0
Human	2	2018	3	1	0	0	1	1	1	1	0	0	0
Human	2	2018	3	0	0	0	1	1	1	1	0	0	0
Human	2	2018	3	0	0	0	1	1	1	1	0	0	0
Human	2	2018	3	0	0	0	1	1	1	1	0	0	0
Human	2	2018	3	0	0	0	1	1	1	1	0	0	0
Human	2	2018	3	0	0	0	1	1	1	1	0	0	0
Human	2	2018	3	0	0	0	1	1	1	1	0	0	0
Human	2	2018	2	0	0	0	1	1	1	1	0	0	0
Human	2	2017	4	0	0	1	1	1	1	1	0	0	0
Human	2	2017	4	0	0	1	1	1	1	1	0	0	0
Human	2	2017	4	0	0	1	1	1	1	1	0	0	0
Human	2	2017	4	0	0	1	1	1	1	1	0	0	0
Human	2	2017	4	0	0	1	1	1	1	1	0	0	0
Human	2	2017	4	0	0	1	1	1	1	1	0	0	0
Human	2	2017	4	0	0	1	1	1	1	1	0	0	0
Human	2	2017	4	0	0	1	1	1	1	1	0	0	0
Human	2	2017	4	0	0	1	1	1	1	1	0	0	0
Human	2	2016	5	0	1	1	1	1	1	1	0	0	0
Human	2	2016	5	0	1	1	1	1	1	1	0	0	0
Human	2	2016	5	0	1	1	1	1	1	1	0	0	0
Human	2	2016	5	0	1	1	1	1	1	1	0	0	0
Human	2	2016	5	0	1	1	1	1	1	1	0	0	0
Human	2	2016	4	0	1	1	1	1	1	1	0	0	0
Human	2	2015	6	0	2	1	1	1	1	1	0	0	0
Human	2	2015	6	0	2	1	1	1	1	1	0	0	0
Human	2	2015	6	0	2	1	1	1	1	1	0	0	0
Human	2	2015	6	0	2	1	1	1	1	1	0	0	0
Human	2	2015	6	0	2	1	1	1	1	1	0	0	0
Human	2	2015	6	0	2	1	1	1	1	1	0	0	0
Human	2	2015	6	1	2	1	1	1	1	1	0	0	0
Human	2	2015	6	0	2	1	1	1	1	1	0	0	0
Human	2	2015	6	0	2	1	1	1	1	1	0	0	0
Human	2	2015	6	0	2	1	1	1	1	1	0	0	0
Human	2	2015	6	0	2	1	1	1	1	1	0	0	0
Human	2	2015	6	1	2	1	1	1	1	1	0	0	0
Human	2	2014	7	0	3	1	1	1	1	1	0	0	0
Human	2	2014	7	0	3	1	1	1	1	1	0	0	0
Human	2	2014	7	0	3	1	1	1	1	1	0	0	0
Human	2	2014	7	0	3	1	1	1	1	1	0	0	0
Human	2	2014	7	0	3	1	1	1	1	1	0	0	0
Human	2	2014	7	0	3	1	1	1	1	1	0	0	0
Human	2	2014	7	0	3	1	1	1	1	1	0	0	0
Human	2	2013	8	0	4	1	1	1	1	1	0	0	0
Human	2	2013	8	0	4	1	1	1	1	1	0	0	0
Human	2	2013	8	0	4	1	1	1	1	1	0	0	0
Human	2	2013	8	0	4	1	1	1	1	1	0	0	0
Human	2	2013	8	0	4	1	1	1	1	1	0	0	0
Human	2	2013	8	1	4	1	1	1	1	1	0	0	0
Human	2	2013	8	0	4	1	1	1	1	1	0	0	0
Human	2	2013	8	0	4	1	1	1	1	1	0	0	0
Human	2	2013	8	0	4	1	1	1	1	1	0	0	0
Human	2	2013	8	0	4	1	1	1	1	1	0	0	0
Human	2	2013	8	0	4	1	1	1	1	1	0	0	0
Human	2	2012	9	0	5	1	1	1	1	1	0	0	0
Human	2	2012	9	0	5	1	1	1	1	1	0	0	0
Human	2	2012	9	0	5	1	1	1	1	1	0	0	0
Human	2	2012	9	0	5	1	1	1	1	1	0	0	0
Human	2	2012	9	0	5	1	1	1	1	1	0	0	0
Human	2	2012	9	0	5	1	1	1	1	1	0	0	0
Human	2	2012	9	0	5	1	1	1	1	1	0	0	0
Human	2	2012	9	0	5	1	1	1	1	1	0	0	0
Human	2	2012	9	0	5	1	1	1	1	1	0	0	0
Human	2	2012	9	0	5	1	1	1	1	1	0	0	0
Human	2	2012	9	1	5	1	1	1	1	1	0	0	0
Human	2	2012	9	0	5	1	1	1	1	1	0	0	0
Human	2	2011	10	0	6	1	1	1	1	1	0	0	0
Human	2	2011	10	0	6	1	1	1	1	1	0	0	0
Human	2	2011	10	1	6	1	1	1	1	1	0	0	0
Human	2	2011	10	0	6	1	1	1	1	1	0	0	0
Human	2	2011	10	0	6	1	1	1	1	1	0	0	0
Human	2	2011	10	1	6	1	1	1	1	1	0	0	0
Human	3	2020	<1	0	0	0	0	0	1	1	0	0	0
Human	3	2020	<1	0	0	0	0	0	1	1	0	0	0
Human	3	2020	1	0	0	0	0	0	1	1	0	0	0
Human	3	2020	1	0	0	0	0	0	1	1	0	0	0
Human	3	2020	1	0	0	0	0	0	1	1	0	0	0
Human	3	2020	1	0	0	0	0	0	1	1	0	0	0
Human	3	2020	1	0	0	0	0	0	1	1	0	0	0
Human	3	2020	1	0	0	0	0	0	1	1	0	0	0
Human	3	2019	2	1	0	0	0	1	1	1	0	0	0
Human	3	2019	2	0	0	0	0	1	1	1	0	0	0
Human	3	2019	2	0	0	0	0	1	1	1	0	0	0
Human	3	2019	2	0	0	0	0	1	1	1	0	0	0
Human	3	2019	2	0	0	0	0	1	1	1	0	0	0
Human	3	2019	2	0	0	0	0	1	1	1	0	0	0
Human	3	2019	1	0	0	0	0	1	1	1	0	0	0
Human	3	2018	3	0	0	0	1	1	1	1	0	0	0
Human	3	2018	3	0	0	0	1	1	1	1	0	0	0
Human	3	2018	3	0	0	0	1	1	1	1	0	0	0
Human	3	2018	3	0	0	0	1	1	1	1	0	0	0
Human	3	2018	3	0	0	0	1	1	1	1	0	0	0
Human	3	2018	3	0	0	0	1	1	1	1	0	0	0
Human	3	2018	3	0	0	0	1	1	1	1	0	0	0
Human	3	2017	4	0	0	1	1	1	1	1	0	0	0
Human	3	2017	4	0	0	1	1	1	1	1	0	0	0
Human	3	2017	4	0	0	1	1	1	1	1	0	0	0
Human	3	2017	4	1	0	1	1	1	1	1	0	0	0
Human	3	2017	4	0	0	1	1	1	1	1	0	0	0
Human	3	2017	4	0	0	1	1	1	1	1	0	0	0
Human	3	2017	4	0	0	1	1	1	1	1	0	0	0
Human	3	2017	4	0	0	1	1	1	1	1	0	0	0
Human	3	2017	4	1	0	1	1	1	1	1	0	0	0
Human	3	2017	4	0	0	1	1	1	1	1	0	0	0
Human	3	2017	4	1	0	1	1	1	1	1	0	0	0
Human	3	2017	4	0	0	1	1	1	1	1	0	0	0
Human	3	2017	3	1	0	1	1	1	1	1	0	0	0
Human	3	2017	3	0	0	1	1	1	1	1	0	0	0
Human	3	2016	5	0	1	1	1	1	1	1	0	0	0
Human	3	2016	5	0	1	1	1	1	1	1	0	0	0
Human	3	2016	5	0	1	1	1	1	1	1	0	0	0
Human	3	2016	5	0	1	1	1	1	1	1	0	0	0
Human	3	2016	5	0	1	1	1	1	1	1	0	0	0
Human	3	2016	5	0	1	1	1	1	1	1	0	0	0
Human	3	2016	5	0	1	1	1	1	1	1	0	0	0
Human	3	2016	5	0	1	1	1	1	1	1	0	0	0
Human	3	2016	4	0	1	1	1	1	1	1	0	0	0
Human	3	2016	4	0	1	1	1	1	1	1	0	0	0
Human	3	2015	6	1	2	1	1	1	1	1	0	0	0
Human	3	2015	6	0	2	1	1	1	1	1	0	0	0
Human	3	2015	6	0	2	1	1	1	1	1	0	0	0
Human	3	2015	6	0	2	1	1	1	1	1	0	0	0
Human	3	2015	6	0	2	1	1	1	1	1	0	0	0
Human	3	2015	6	0	2	1	1	1	1	1	0	0	0
Human	3	2015	6	1	2	1	1	1	1	1	0	0	0
Human	3	2015	6	0	2	1	1	1	1	1	0	0	0
Human	3	2015	6	0	2	1	1	1	1	1	0	0	0
Human	3	2015	5	0	2	1	1	1	1	1	0	0	0
Human	3	2015	5	0	2	1	1	1	1	1	0	0	0
Human	3	2014	7	0	3	1	1	1	1	1	0	0	0
Human	3	2014	7	0	3	1	1	1	1	1	0	0	0
Human	3	2014	7	0	3	1	1	1	1	1	0	0	0
Human	3	2014	7	1	3	1	1	1	1	1	0	0	0
Human	3	2014	6	0	3	1	1	1	1	1	0	0	0
Human	3	2014	6	0	3	1	1	1	1	1	0	0	0
Human	3	2014	6	0	3	1	1	1	1	1	0	0	0
Human	3	2014	6	0	3	1	1	1	1	1	0	0	0
Human	3	2013	8	1	4	1	1	1	1	1	0	0	0
Human	3	2013	8	0	4	1	1	1	1	1	0	0	0
Human	3	2013	8	0	4	1	1	1	1	1	0	0	0
Human	3	2013	8	0	4	1	1	1	1	1	0	0	0
Human	3	2013	8	0	4	1	1	1	1	1	0	0	0
Human	3	2013	8	0	4	1	1	1	1	1	0	0	0
Human	3	2013	8	0	4	1	1	1	1	1	0	0	0
Human	3	2013	8	0	4	1	1	1	1	1	0	0	0
Human	3	2012	9	0	5	1	1	1	1	1	0	0	0
Human	3	2012	9	1	5	1	1	1	1	1	0	0	0
Human	3	2012	9	0	5	1	1	1	1	1	0	0	0
Human	3	2012	9	0	5	1	1	1	1	1	0	0	0
Human	3	2012	9	0	5	1	1	1	1	1	0	0	0
Human	3	2012	9	0	5	1	1	1	1	1	0	0	0
Human	3	2012	9	0	5	1	1	1	1	1	0	0	0
Human	3	2012	9	0	5	1	1	1	1	1	0	0	0
Human	3	2012	8	0	5	1	1	1	1	1	0	0	0
Human	3	2012	8	0	5	1	1	1	1	1	0	0	0
Human	3	2011	10	0	6	1	1	1	1	1	0	0	0
Human	3	2011	10	0	6	1	1	1	1	1	0	0	0
Human	3	2011	10	0	6	1	1	1	1	1	0	0	0
Human	3	2011	10	0	6	1	1	1	1	1	0	0	0
Human	3	2011	10	0	6	1	1	1	1	1	0	0	0
Human	3	2011	9	0	6	1	1	1	1	1	0	0	0
Human	4	2021	<1	0	0	0	0	0	0	1	0	0	0
Human	4	2021	<1	0	0	0	0	0	0	1	0	0	0
Human	4	2021	<1	1	0	0	0	0	0	1	0	0	0
Human	4	2020	1	0	0	0	0	0	1	1	0	0	0
Human	4	2020	1	0	0	0	0	0	1	1	0	0	0
Human	4	2020	1	0	0	0	0	0	1	1	0	0	0
Human	4	2020	1	0	0	0	0	0	1	1	0	0	0
Human	4	2020	1	1	0	0	0	0	1	1	0	0	0
Human	4	2020	1	1	0	0	0	0	1	1	0	0	0
Human	4	2020	1	0	0	0	0	0	1	1	0	0	0
Human	4	2020	1	1	0	0	0	0	1	1	0	0	0
Human	4	2020	1	0	0	0	0	0	1	1	0	0	0
Human	4	2020	1	0	0	0	0	0	1	1	0	0	0
Human	4	2020	1	0	0	0	0	0	1	1	0	0	0
Human	4	2020	1	0	0	0	0	0	1	1	0	0	0
Human	4	2020	1	1	0	0	0	0	1	1	0	0	0
Human	4	2020	1	0	0	0	0	0	1	1	0	0	0
Human	4	2020	1	0	0	0	0	0	1	1	0	0	0
Human	4	2020	1	1	0	0	0	0	1	1	0	0	0
Human	4	2019	2	0	0	0	0	1	1	1	0	0	0
Human	4	2019	2	1	0	0	0	1	1	1	0	0	0
Human	4	2019	2	0	0	0	0	1	1	1	0	0	0
Human	4	2019	2	1	0	0	0	1	1	1	0	0	0
Human	4	2019	2	0	0	0	0	1	1	1	0	0	0
Human	4	2019	2	0	0	0	0	1	1	1	0	0	0
Human	4	2019	2	0	0	0	0	1	1	1	0	0	0
Human	4	2019	2	0	0	0	0	1	1	1	0	0	0
Human	4	2019	2	0	0	0	0	1	1	1	0	0	0
Human	4	2019	2	0	0	0	0	1	1	1	0	0	0
Human	4	2018	3	1	0	0	1	1	1	1	0	0	0
Human	4	2018	3	0	0	0	1	1	1	1	0	0	0
Human	4	2018	3	1	0	0	1	1	1	1	0	0	0
Human	4	2018	3	0	0	0	1	1	1	1	0	0	0
Human	4	2018	3	0	0	0	1	1	1	1	0	0	0
Human	4	2018	3	1	0	0	1	1	1	1	0	0	0
Human	4	2018	3	0	0	0	1	1	1	1	0	0	0
Human	4	2018	3	1	0	0	1	1	1	1	0	0	0
Human	4	2018	3	0	0	0	1	1	1	1	0	0	0
Human	4	2018	3	0	0	0	1	1	1	1	0	0	0
Human	4	2018	3	0	0	0	1	1	1	1	0	0	0
Human	4	2018	3	1	0	0	1	1	1	1	0	0	0
Human	4	2018	2	0	0	0	1	1	1	1	0	0	0
Human	4	2017	4	0	0	1	1	1	1	1	0	0	0
Human	4	2017	4	0	0	1	1	1	1	1	0	0	0
Human	4	2017	4	0	0	1	1	1	1	1	0	0	0
Human	4	2017	4	1	0	1	1	1	1	1	0	0	0
Human	4	2017	4	1	0	1	1	1	1	1	0	0	0
Human	4	2017	4	0	0	1	1	1	1	1	0	0	0
Human	4	2017	4	0	0	1	1	1	1	1	0	0	0
Human	4	2017	4	0	0	1	1	1	1	1	0	0	0
Human	4	2017	4	1	0	1	1	1	1	1	0	0	0
Human	4	2017	4	1	0	1	1	1	1	1	0	0	0
Human	4	2017	4	0	0	1	1	1	1	1	0	0	0
Human	4	2017	4	0	0	1	1	1	1	1	0	0	0
Human	4	2017	3	0	0	1	1	1	1	1	0	0	0
Human	4	2016	5	0	1	1	1	1	1	1	0	0	0
Human	4	2016	5	1	1	1	1	1	1	1	0	0	0
Human	4	2016	5	0	1	1	1	1	1	1	0	0	0
Human	4	2016	5	0	1	1	1	1	1	1	0	0	0
Human	4	2016	5	1	1	1	1	1	1	1	0	0	0
Human	4	2016	5	0	1	1	1	1	1	1	0	0	0
Human	4	2016	5	0	1	1	1	1	1	1	0	0	0
Human	4	2016	5	1	1	1	1	1	1	1	0	0	0
Human	4	2016	5	0	1	1	1	1	1	1	0	0	0
Human	4	2016	5	1	1	1	1	1	1	1	0	0	0
Human	4	2016	5	1	1	1	1	1	1	1	0	0	0
Human	4	2016	5	1	1	1	1	1	1	1	0	0	0
Human	4	2016	5	0	1	1	1	1	1	1	0	0	0
Human	4	2016	5	0	1	1	1	1	1	1	0	0	0
Human	4	2016	5	0	1	1	1	1	1	1	0	0	0
Human	4	2016	5	1	1	1	1	1	1	1	0	0	0
Human	4	2016	5	0	1	1	1	1	1	1	0	0	0
Human	4	2016	5	1	1	1	1	1	1	1	0	0	0
Human	4	2016	4	1	1	1	1	1	1	1	0	0	0
Human	4	2016	4	0	1	1	1	1	1	1	0	0	0
Human	4	2015	6	1	2	1	1	1	1	1	0	0	0
Human	4	2015	6	1	2	1	1	1	1	1	0	0	0
Human	4	2015	6	1	2	1	1	1	1	1	0	0	0
Human	4	2015	6	0	2	1	1	1	1	1	0	0	0
Human	4	2015	6	0	2	1	1	1	1	1	0	0	0
Human	4	2015	6	0	2	1	1	1	1	1	0	0	0
Human	4	2015	6	0	2	1	1	1	1	1	0	0	0
Human	4	2015	6	0	2	1	1	1	1	1	0	0	0
Human	4	2015	6	0	2	1	1	1	1	1	0	0	0
Human	4	2015	6	0	2	1	1	1	1	1	0	0	0
Human	4	2015	6	0	2	1	1	1	1	1	0	0	0
Human	4	2015	6	1	2	1	1	1	1	1	0	0	0
Human	4	2015	6	0	2	1	1	1	1	1	0	0	0
Human	4	2014	7	0	3	1	1	1	1	1	0	0	0
Human	4	2014	7	0	3	1	1	1	1	1	0	0	0
Human	4	2014	7	0	3	1	1	1	1	1	0	0	0
Human	4	2014	7	0	3	1	1	1	1	1	0	0	0
Human	4	2014	7	0	3	1	1	1	1	1	0	0	0
Human	4	2014	7	1	3	1	1	1	1	1	0	0	0
Human	4	2014	7	1	3	1	1	1	1	1	0	0	0
Human	4	2014	7	0	3	1	1	1	1	1	0	0	0
Human	4	2014	7	0	3	1	1	1	1	1	0	0	0
Human	4	2014	7	0	3	1	1	1	1	1	0	0	0
Human	4	2014	7	0	3	1	1	1	1	1	0	0	0
Human	4	2014	7	0	3	1	1	1	1	1	0	0	0
Human	4	2014	7	0	3	1	1	1	1	1	0	0	0
Human	4	2014	7	1	3	1	1	1	1	1	0	0	0
Human	4	2014	7	0	3	1	1	1	1	1	0	0	0
Human	4	2014	7	0	3	1	1	1	1	1	0	0	0
Human	4	2014	6	0	3	1	1	1	1	1	0	0	0
Human	4	2014	6	0	3	1	1	1	1	1	0	0	0
Human	4	2013	8	1	4	1	1	1	1	1	0	0	0
Human	4	2013	8	0	4	1	1	1	1	1	0	0	0
Human	4	2013	8	0	4	1	1	1	1	1	0	0	0
Human	4	2013	8	1	4	1	1	1	1	1	0	0	0
Human	4	2013	8	0	4	1	1	1	1	1	0	0	0
Human	4	2013	8	0	4	1	1	1	1	1	0	0	0
Human	4	2013	8	0	4	1	1	1	1	1	0	0	0
Human	4	2013	8	0	4	1	1	1	1	1	0	0	0
Human	4	2013	8	0	4	1	1	1	1	1	0	0	0
Human	4	2013	8	0	4	1	1	1	1	1	0	0	0
Human	4	2013	8	0	4	1	1	1	1	1	0	0	0
Human	4	2013	8	0	4	1	1	1	1	1	0	0	0
Human	4	2013	8	0	4	1	1	1	1	1	0	0	0
Human	4	2013	8	0	4	1	1	1	1	1	0	0	0
Human	4	2013	7	0	4	1	1	1	1	1	0	0	0
Human	4	2012	9	0	5	1	1	1	1	1	0	0	0
Human	4	2012	9	0	5	1	1	1	1	1	0	0	0
Human	4	2012	9	1	5	1	1	1	1	1	0	0	0
Human	4	2012	9	0	5	1	1	1	1	1	0	0	0
Human	4	2012	9	0	5	1	1	1	1	1	0	0	0
Human	4	2012	9	1	5	1	1	1	1	1	0	0	0
Human	4	2012	9	0	5	1	1	1	1	1	0	0	0
Human	4	2012	9	0	5	1	1	1	1	1	0	0	0
Human	4	2012	9	1	5	1	1	1	1	1	0	0	0
Human	4	2012	9	0	5	1	1	1	1	1	0	0	0
Human	4	2012	9	1	5	1	1	1	1	1	0	0	0
Human	4	2012	9	0	5	1	1	1	1	1	0	0	0
Human	4	2012	9	1	5	1	1	1	1	1	0	0	0
Human	4	2011	10	0	6	1	1	1	1	1	0	0	0
Human	4	2011	10	1	6	1	1	1	1	1	0	0	0
Human	4	2011	10	0	6	1	1	1	1	1	0	0	0
Human	4	2011	10	0	6	1	1	1	1	1	0	0	0
Human	4	2011	10	0	6	1	1	1	1	1	0	0	0
Human	4	2011	10	1	6	1	1	1	1	1	0	0	0
Human	4	2011	10	0	6	1	1	1	1	1	0	0	0
Human	4	2011	10	0	6	1	1	1	1	1	0	0	0
Human	4	2011	10	0	6	1	1	1	1	1	0	0	0
Human	4	2011	10	0	6	1	1	1	1	1	0	0	0
Human	4	2011	10	0	6	1	1	1	1	1	0	0	0
Human	4	2011	9	1	6	1	1	1	1	1	0	0	0
Human	5	2021	<1	0	0	0	0	0	0	1	0	0	0
Human	5	2021	<1	1	0	0	0	0	0	1	0	0	0
Human	5	2021	<1	0	0	0	0	0	0	1	0	0	0
Human	5	2021	<1	0	0	0	0	0	0	1	0	0	0
Human	5	2020	1	0	0	0	0	0	1	1	0	0	0
Human	5	2020	1	0	0	0	0	0	1	1	0	0	0
Human	5	2020	1	0	0	0	0	0	1	1	0	0	0
Human	5	2020	1	0	0	0	0	0	1	1	0	0	0
Human	5	2020	1	0	0	0	0	0	1	1	0	0	0
Human	5	2019	2	0	0	0	0	1	1	1	0	0	0
Human	5	2019	2	0	0	0	0	1	1	1	0	0	0
Human	5	2019	2	0	0	0	0	1	1	1	0	0	0
Human	5	2019	2	0	0	0	0	1	1	1	0	0	0
Human	5	2019	2	0	0	0	0	1	1	1	0	0	0
Human	5	2019	2	0	0	0	0	1	1	1	0	0	0
Human	5	2019	2	0	0	0	0	1	1	1	0	0	0
Human	5	2019	2	0	0	0	0	1	1	1	0	0	0
Human	5	2019	2	0	0	0	0	1	1	1	0	0	0
Human	5	2018	3	0	0	0	1	1	1	1	0	0	0
Human	5	2018	2	0	0	0	1	1	1	1	0	0	0
Human	5	2017	4	0	0	1	1	1	1	1	0	0	0
Human	5	2017	4	0	0	1	1	1	1	1	0	0	0
Human	5	2017	4	0	0	1	1	1	1	1	0	0	0
Human	5	2017	4	0	0	1	1	1	1	1	0	0	0
Human	5	2017	4	1	0	1	1	1	1	1	0	0	0
Human	5	2017	4	0	0	1	1	1	1	1	0	0	0
Human	5	2017	4	0	0	1	1	1	1	1	0	0	0
Human	5	2017	4	0	0	1	1	1	1	1	0	0	0
Human	5	2017	4	0	0	1	1	1	1	1	0	0	0
Human	5	2017	4	0	0	1	1	1	1	1	0	0	0
Human	5	2017	4	0	0	1	1	1	1	1	0	0	0
Human	5	2017	4	0	0	1	1	1	1	1	0	0	0
Human	5	2017	3	0	0	1	1	1	1	1	0	0	0
Human	5	2016	5	0	1	1	1	1	1	1	0	0	0
Human	5	2016	5	1	1	1	1	1	1	1	0	0	0
Human	5	2016	5	0	1	1	1	1	1	1	0	0	0
Human	5	2016	5	1	1	1	1	1	1	1	0	0	0
Human	5	2016	5	0	1	1	1	1	1	1	0	0	0
Human	5	2016	5	0	1	1	1	1	1	1	0	0	0
Human	5	2016	5	0	1	1	1	1	1	1	0	0	0
Human	5	2016	5	0	1	1	1	1	1	1	0	0	0
Human	5	2015	6	0	2	1	1	1	1	1	0	0	0
Human	5	2015	6	1	2	1	1	1	1	1	0	0	0
Human	5	2014	7	0	3	1	1	1	1	1	0	0	0
Human	5	2014	7	0	3	1	1	1	1	1	0	0	0
Human	5	2014	7	1	3	1	1	1	1	1	0	0	0
Human	5	2014	7	0	3	1	1	1	1	1	0	0	0
Human	5	2014	7	0	3	1	1	1	1	1	0	0	0
Human	5	2014	7	0	3	1	1	1	1	1	0	0	0
Human	5	2014	7	0	3	1	1	1	1	1	0	0	0
Human	5	2014	7	0	3	1	1	1	1	1	0	0	0
Human	5	2014	7	0	3	1	1	1	1	1	0	0	0
Human	5	2014	7	1	3	1	1	1	1	1	0	0	0
Human	5	2014	7	1	3	1	1	1	1	1	0	0	0
Human	5	2014	7	0	3	1	1	1	1	1	0	0	0
Human	5	2014	7	0	3	1	1	1	1	1	0	0	0
Human	5	2014	7	0	3	1	1	1	1	1	0	0	0
Human	5	2014	7	0	3	1	1	1	1	1	0	0	0
Human	5	2014	6	0	3	1	1	1	1	1	0	0	0
Human	5	2013	8	0	4	1	1	1	1	1	0	0	0
Human	5	2013	8	0	4	1	1	1	1	1	0	0	0
Human	5	2013	8	0	4	1	1	1	1	1	0	0	0
Human	5	2013	8	0	4	1	1	1	1	1	0	0	0
Human	5	2013	8	1	4	1	1	1	1	1	0	0	0
Human	5	2013	8	1	4	1	1	1	1	1	0	0	0
Human	5	2013	8	0	4	1	1	1	1	1	0	0	0
Human	5	2013	8	0	4	1	1	1	1	1	0	0	0
Human	5	2013	8	0	4	1	1	1	1	1	0	0	0
Human	5	2013	8	1	4	1	1	1	1	1	0	0	0
Human	5	2013	8	0	4	1	1	1	1	1	0	0	0
Human	5	2013	8	0	4	1	1	1	1	1	0	0	0
Human	5	2013	8	0	4	1	1	1	1	1	0	0	0
Human	5	2013	8	1	4	1	1	1	1	1	0	0	0
Human	5	2013	8	0	4	1	1	1	1	1	0	0	0
Human	5	2013	7	0	4	1	1	1	1	1	0	0	0
Human	5	2012	9	1	5	1	1	1	1	1	0	0	0
Human	5	2012	9	0	5	1	1	1	1	1	0	0	0
Human	5	2012	9	0	5	1	1	1	1	1	0	0	0
Human	5	2012	9	0	5	1	1	1	1	1	0	0	0
Human	5	2012	9	0	5	1	1	1	1	1	0	0	0
Human	5	2012	9	0	5	1	1	1	1	1	0	0	0
Human	5	2012	9	0	5	1	1	1	1	1	0	0	0
Human	5	2012	9	0	5	1	1	1	1	1	0	0	0
Human	5	2012	9	0	5	1	1	1	1	1	0	0	0
Human	5	2012	9	0	5	1	1	1	1	1	0	0	0
Human	5	2012	9	0	5	1	1	1	1	1	0	0	0
Human	5	2012	9	0	5	1	1	1	1	1	0	0	0
Human	5	2012	9	0	5	1	1	1	1	1	0	0	0
Human	5	2011	10	1	6	1	1	1	1	1	0	0	0
Human	5	2011	10	0	6	1	1	1	1	1	0	0	0
Human	5	2011	10	0	6	1	1	1	1	1	0	0	0
Human	5	2011	10	1	6	1	1	1	1	1	0	0	0
Human	5	2011	10	0	6	1	1	1	1	1	0	0	0
