# Supplementary material for: A Multi-Host Approach to Quantitatively Assess the Role of Dogs as Sentinels for Rift Valley Fever Virus (RVFV) Surveillance in Madagascar
Source: Viruses. 2025 Oct 31;17(11):1461. doi: 10.3390/v17111461 (PMC12656841; doi:10.3390/v17111461)
Supplement: Supplementary file 1 [file viruses-17-01461-s001.zip › Table_S2.xlsx]

## Sheet: Feuil1
model	parameters	median	CrI_min	CrI_max	neff	neff_ratio	rhat
Model_0	FOI_B16	0.23	0.012	0.659	8091	1	1
Model_0	FOIB17	0.081	0.002	0.289	7786	1	1
Model_0	FOIB18	0.075	0.002	0.264	7937	1	1
Model_0	FOIB19	0.068	0.002	0.228	7791	1	1
Model_0	FOIB20	0.073	0.002	0.238	7540	0.9	1
Model_0	FOIB21	0.121	0.006	0.303	7563	0.9	1
Model_0	FOIB22	0.099	0.005	0.259	8045	1	1
Model_0	FOIB23	0.054	0.002	0.155	7187	0.9	1
Model_0	FOIB24	0.053	0.002	0.153	7727	1	1
Model_0	FOI_C16	0.008	2.4 10-04	0.029	7394	0.9	1
Model_0	FOIC17	0.016	4.6 10-04	0.059	7740	1	1
Model_0	FOIC18	0.012	2.8 10-04	0.043	7863	1	1
Model_0	FOIC19	0.015	4.6 10-04	0.054	8048	1	1
Model_0	FOIC20	0.015	4.7 10-04	0.05	7735	1	1
Model_0	FOIC21	0.032	0.002	0.075	7574	0.9	1
Model_0	FOIC22	0.026	0.003	0.058	7872	1	1
Model_0	FOIC23	0.008	1.80 10-04	0.026	7748	1	1
Model_0	FOI_H16	0.005	1.50 10-04	0.018	7905	1	1
Model_0	FOIH17	0.026	7.70 10-04	0.079	8034	1	1
Model_0	FOIH18	0.027	7.80 10-04	0.083	7966	1	1
Model_0	FOIH19	0.026	8.30 10-04	0.082	7517	0.9	1
Model_0	FOIH20	0.03	9.20 10-04	0.091	7802	1	1
Model_0	FOIH21	0.102	0.04	0.167	8054	1	1
Model_1	FOI_B16	0.225	0.013	0.656	7051	0.9	1
Model_1	FOIB17	0.081	0.002	0.298	7693	1	1
Model_1	FOIB18	0.074	0.002	0.258	7880	1	1
Model_1	FOIB19	0.069	0.002	0.226	7786	1	1
Model_1	FOIB20	0.072	0.002	0.236	7973	1	1
Model_1	FOIB21	0.121	0.007	0.31	7616	1	1
Model_1	FOIB22	0.098	0.004	0.259	7365	0.9	1
Model_1	FOIB23	0.053	0.002	0.152	8182	1	1
Model_1	FOIB24	0.053	0.002	0.153	7922	1	1
Model_1	FOI_C16	0.003	7.00 10-05	0.009	8043	1	1
Model_1	FOIC17	0.01	3.20 10-04	0.034	7779	1	1
Model_1	FOIC18	0.009	2.30 10-04	0.03	7630	1	1
Model_1	FOIC19	0.01	2.90 10-04	0.036	7453	0.9	1
Model_1	FOIC20	0.011	3.10 10-04	0.037	8002	1	1
Model_1	FOIC21	0.048	0.017	0.087	7711	1	1
Model_1	FOIC22	0.023	0.003	0.052	7615	1	1
Model_1	FOIC23	0.007	1.80 10-04	0.024	8057	1	1
Model_1	HBETA	2.488	1.289	4.932	7217	0.9	1
Model_2	FOI_B16	0.23	1.20 10-02	0.665	7660	1	1
Model_2	FOIB17	0.082	0.002	0.291	7435	0.9	1
Model_2	FOIB18	0.073	0.002	0.254	8074	1	1
Model_2	FOIB19	0.069	0.002	0.235	8083	1	1
Model_2	FOIB20	0.072	0.002	0.233	7941	1	1
Model_2	FOIB21	0.121	0.005	0.308	7976	1	1
Model_2	FOIB22	0.099	0.005	0.257	7738	1	1
Model_2	FOIB23	0.052	0.002	0.153	7902	1	1
Model_2	FOIB24	0.053	0.002	0.153	7733	1	1
Model_2	FOI_CC16	0.008	1.90 10-04	0.027	7831	1	1
Model_2	FOICC17	0.015	3.90 10-04	0.058	8190	1	1
Model_2	FOICC18	0.011	2.60 10-04	0.039	7646	1	1
Model_2	FOICC19	0.012	3.10 10-04	0.045	7702	1	1
Model_2	FOICC20	0.011	3.20 10-04	0.039	8127	1	1
Model_2	FOICC21	0.014	4.20 10-04	0.045	7897	1	1
Model_2	FOICC22	0.012	4.00 10-04	0.035	8162	1	1
Model_2	FOICC23	0.005	1.40 10-04	0.018	7784	1	1
Model_2	FOI_CV16	0.002	5.00 10-05	0.007	7984	1	1
Model_2	FOICV17	0.008	2.00 10-04	0.029	7696	1	1
Model_2	FOICV18	0.007	2.00 10-04	0.025	7789	1	1
Model_2	FOICV19	0.008	2.20 10-04	0.029	8139	1	1
Model_2	FOICV20	0.008	2.20 10-04	0.029	8047	1	1
Model_2	FOICV21	0.034	0.011	0.069	8053	1	1
Model_2	FOICV22	0.012	4.4 10-04	0.035	7740	1	1
Model_2	FOICV23	0.005	1.4 10-04	0.018	7631	1	1
Model_2	HBETA	3.519	1.602	7.369	7844	1	1
Model_3	BBETA	3.554	1.216	6.543	7277	0.9	1
Model_3	FOIB24	0.089	0.008	0.224	7392	0.9	1
Model_3	FOI_C16	0.01	3.6 10-04	0.033	7895	1	1
Model_3	FOIC17	0.011	3 10-04	0.04	7449	0.9	1
Model_3	FOIC18	0.009	2.1 10-04	0.033	7871	1	1
Model_3	FOIC19	0.012	3.1 10-04	0.04	7877	1	1
Model_3	FOIC20	0.013	4 10-04	0.043	8010	1	1
Model_3	FOIC21	0.035	0.004	0.077	7868	1	1
Model_3	FOIC22	0.026	0.004	0.055	7333	0.9	1
Model_3	FOIC23	0.006	1.6 10-04	0.021	7441	0.9	1
Model_3	FOI_H16	0.005	1.6 10-04	0.018	8138	1	1
Model_3	FOIH17	0.026	7.8 10-04	0.084	7674	1	1
Model_3	FOIH18	0.027	7.6 10-04	0.084	7594	0.9	1
Model_3	FOIH19	0.026	8.1 10-04	0.082	7447	0.9	1
Model_3	FOIH20	0.03	8.9 10-04	0.093	7586	0.9	1
Model_3	FOIH21	0.102	0.041	0.167	7509	0.9	1
Model_4	BBETA	3.553	1.32	6.449	7634	1	1
Model_4	FOIB24	0.085	0.007	0.213	7975	1	1
Model_4	FOI_C16	0.003	7 10-05	0.009	7303	0.9	1
Model_4	FOIC17	0.008	2.5 10-04	0.03	7872	1	1
Model_4	FOIC18	0.007	2.1 10-04	0.026	7897	1	1
Model_4	FOIC19	0.008	2.5 10-04	0.031	7647	1	1
Model_4	FOIC20	0.009	2.5 10-04	0.033	7900	1	1
Model_4	FOIC21	0.048	0.018	0.086	7477	0.9	1
Model_4	FOIC22	0.023	0.004	0.049	7139	0.9	1
Model_4	FOIC23	0.006	1.8 10-04	0.021	7448	0.9	1
Model_4	HBETA	2.61	1.393	5.051	6568	0.8	1
Model_5	BBETA	2.787	0.977	4.964	7646	1	1
Model_5	FOIB24	0.09	0.006	0.228	7823	1	1
Model_5	FOI_CC16	0.009	2.3 10-04	0.03	8242	1	1
Model_5	FOICC17	0.011	2.9 10-04	0.042	7231	0.9	1
Model_5	FOICC18	0.009	2.3 10-04	0.033	8033	1	1
Model_5	FOICC19	0.01	2.4 10-04	0.037	7867	1	1
Model_5	FOICC20	0.01	2.3 10-04	0.036	8203	1	1
Model_5	FOICC21	0.015	4.8 10-04	0.047	7833	1	1
Model_5	FOICC22	0.012	4.5 10-04	0.036	7899	1	1
Model_5	FOICC23	0.005	1.4 10-04	0.017	7785	1	1
Model_5	FOI_CV16	0.002	5 10-05	0.007	7490	0.9	1
Model_5	FOICV17	0.007	1.8 10-04	0.024	7731	1	1
Model_5	FOICV18	0.006	1.8 10-04	0.023	7757	1	1
Model_5	FOICV19	0.007	1.8 10-04	0.025	8357	1	1
Model_5	FOICV20	0.007	2.1 10-04	0.026	7596	0.9	1
Model_5	FOICV21	0.034	1.1 10-02	0.069	7721	1	1
Model_5	FOICV22	0.012	4.6 10-04	0.035	7324	0.9	1
Model_5	FOICV23	0.005	1.2 10-04	0.017	7792	1	1
Model_5	HBETA	3.701	1.685	7.808	7507	0.9	1
Model_6	BBETA	5.203	1.566	9.347	7825	1	1
Model_6	FOIB24	0.101	0.009	0.241	7861	1	1
Model_6	FOI_CC16	0.007	1.9 10-04	0.026	8185	1	1
Model_6	FOICC17	0.015	3.4 10-04	0.054	8033	1	1
Model_6	FOICC18	0.011	2.7 10-04	0.039	7999	1	1
Model_6	FOICC19	0.012	3.1 10-04	0.044	8000	1	1
Model_6	FOICC20	0.011	3.1 10-04	0.04	7655	1	1
Model_6	FOICC21	0.016	5.5 10-04	0.05	7431	0.9	1
Model_6	FOICC22	0.012	3.8 10-04	0.035	8060	1	1
Model_6	FOICC23	0.005	1.5 10-04	0.018	8139	1	1
Model_6	FOI_CV16	0.009	2.8 10-04	0.029	7862	1	1
Model_6	FOICV17	0.009	2.2 10-04	0.035	8239	1	1
Model_6	FOICV18	0.008	2 10-04	0.029	8360	1	1
Model_6	FOICV19	0.009	2.5 10-04	0.033	7858	1	1
Model_6	FOICV20	0.01	2.6 10-04	0.033	7707	1	1
Model_6	FOICV21	0.022	1.2 10-03	0.055	6844	0.9	1
Model_6	FOICV22	0.014	7.1 10-04	0.039	7921	1	1
Model_6	FOICV23	0.005	1.5 10-04	0.016	7846	1	1
Model_6	FOI_H16	0.006	1.5 10-04	0.018	7858	1	1
Model_6	FOIH17	0.026	8.5 10-04	0.083	8019	1	1
Model_6	FOIH18	0.027	8.1 10-04	0.084	8050	1	1
Model_6	FOIH19	0.026	8.9 10-04	0.082	7762	1	1
Model_6	FOIH20	0.029	9.6 10-04	0.092	8063	1	1
Model_6	FOIH21	0.102	0.042	0.167	8082	1	1
Model_7	BBETA	5.167	1.628	9.357	7720	1	1
Model_7	FOIB24	0.097	0.008	0.239	8140	1	1
Model_7	FOI_CC16	0.003	7 10-05	0.01	8026	1	1
Model_7	FOICC17	0.01	2.9 10-04	0.037	7661	1	1
Model_7	FOICC18	0.009	2.5 10-04	0.031	8097	1	1
Model_7	FOICC19	0.01	2.7 10-04	0.034	7795	1	1
Model_7	FOICC20	0.01	2.6 10-04	0.035	7990	1	1
Model_7	FOICC21	0.024	9.9 10-04	0.064	7861	1	1
Model_7	FOICC22	0.011	3.5 10-04	0.032	7850	1	1
Model_7	FOICC23	0.005	1.5 10-04	0.018	7677	1	1
Model_7	FOI_CV16	0.003	8 10-05	0.011	8287	1	1
Model_7	FOICV17	0.007	1.8 10-04	0.027	7465	0.9	1
Model_7	FOICV18	0.007	2 10-04	0.025	7945	1	1
Model_7	FOICV19	0.008	2.3 10-04	0.027	7446	0.9	1
Model_7	FOICV20	0.008	2.3 10-04	0.03	8006	1	1
Model_7	FOICV21	0.031	0.003	0.071	7494	0.9	1
Model_7	FOICV22	0.012	6 10-04	0.034	7899	1	1
Model_7	FOICV23	0.005	1.2 10-04	0.016	7878	1	1
Model_7	HBETA	1.638	0.962	2.693	7651	1	1
Model_8	BBETA	5.239	1.772	9.421	7768	1	1
Model_8	FOIB24	0.092	0.008	0.226	7727	1	1
Model_8	FOI_CC16	0.008	1.9 10-04	0.027	7829	1	1
Model_8	FOICC17	0.015	3.8 10-04	0.054	7480	0.9	1
Model_8	FOICC18	0.011	2.9 10-04	0.04	7798	1	1
Model_8	FOICC19	0.013	3.1 10-04	0.045	8118	1	1
Model_8	FOICC20	0.011	3.1 10-04	0.04	7909	1	1
Model_8	FOICC21	0.014	4.3 10-04	0.046	7392	0.9	1
Model_8	FOICC22	0.011	3.6 10-04	0.035	7396	0.9	1
Model_8	FOICC23	0.005	1.7 10-04	0.019	8050	1	1
Model_8	FOI_CV16	0.002	5 10-05	0.007	7821	1	1
Model_8	FOICV17	0.006	1.7 10-04	0.023	7744	1	1
Model_8	FOICV18	0.006	1.7 10-04	0.021	7838	1	1
Model_8	FOICV19	0.006	1.9 10-04	0.023	7930	1	1
Model_8	FOICV20	0.007	2.2 10-04	0.025	7628	1	1
Model_8	FOICV21	0.034	0.012	0.066	7990	1	1
Model_8	FOICV22	0.012	4.9 10-04	0.034	7527	0.9	1
Model_8	FOICV23	0.005	1.2 10-04	0.016	7861	1	1
Model_8	HBETA	3.73	1.76	7.42	7358	0.9	1
