# Supplementary material for: A Multi-Host Approach to Quantitatively Assess the Role of Dogs as Sentinels for Rift Valley Fever Virus (RVFV) Surveillance in Madagascar
Source: Viruses. 2025 Oct 31;17(11):1461. doi: 10.3390/v17111461 (PMC12656841; doi:10.3390/v17111461)
Supplement: Supplementary file 1 [file viruses-17-01461-s001.zip › Table_S3.xlsx]

## Sheet: Feuil1
Species	Communes	Tested	Positive	% positive	P value
				[95 % CI]
Dogs	Antaretra	94	2	02.1 [0.3 - 7.5]	0.036*
	Ifanadiana	148	3	02.0 [0.4 - 5.8]
	Kelilalina	65	2	03.1 [0.4 - 10.7]
	Ranomafana	142	9	06.3 [2.9 - 11.6]
	Tsaratanana	64	7	10.9 [4.5 – 21.2]
Humans	Antaretra	93	15	16.1 [9.3 - 25.2]	<0.001†
	Ifanadiana	89	10	11.2 [5.5 - 19.7]
	Kelilalina	87	8	09.2 [4.1 - 17.3]
	Ranomafana	71	10	14.1 [7.0 - 24.4]
	Tsaratanana	146	43	29.5 [22.2 – 37.6]
Cattle	Antaretra	33	11	33.3 [18.0 - 51.8]	0.377
	Ifanadiana	55	13	23.6 [13.2 - 37.0]
	Kelilalina	37	6	16.2 [6.2 - 32.0]
	Ranomafana	10	3	30.0 [6.7 - 65.3]
*0.256 if Tsaratanana was not included; †0.522 if Tsaratanana not was not included
